# Supplementary material for: Two new species of Acanthocotyle Monticelli, 1888 (Monogenea: Acanthocotylidae), parasites of two deep-sea skates (Elasmobranchii: Rajiformes) in the South-East Pacific
Source: Parasit Vectors. 2019 Oct 30;12:512. doi: 10.1186/s13071-019-3756-5 (PMC6822475; doi:10.1186/s13071-019-3756-5)
Supplement: Supplementary file 1 — Additional file 1: Table S1. Acanthocotyle imo n. sp. ex Amblyraja frerichsi (Krefft) (Rajiformes: Rajidae). Raw morphometric and meristic data. [file 13071_2019_3756_MOESM1_ESM.xlsx]

## Sheet: Table S1
Additional file 1: Table S1. Acanthocotyle imo n. sp. ex Amblyraja frerichsi (Krefft) (Rajiformes: Rajidae). Raw morphometric and meristic data.
Specimen	1	2	3	4	5	6	7	8	9	10	11	12	13	14	15	16	17	18	19	20	21	MIN	MAX	average	n
Total body length	5565	7491	7522	7146	8434	5299	4403	3482	4113	3418	6067	4416	3789	5816	5996	5527	6120	5683	5632	5801	5887	3418	8434	5600.33	21
Body width max.	910	1440	1042	1105	1319	874	642	615	517	512	963	680	620	876	789	873	913	954	881	834	846	512	1440	866.905	21
Body length/pseudohaptor diameter	5.22535	5.09765	5.4626	5.70995	5.85898	4.90194	5.60892	4.60582	5.24617	4.82428	5.31261	5.27599	5.52735	5.08614	5.08998	5.08698	5.34498	5.01589	5.09683	5.27843	5.69894	4.60582	5.85898	5.25504	21
Pharynx length	221	313	349	309	354	278	210	180	173	163	243	207	182	-	270	231	303	252	232	251	247	163	354	248.4	20
Pharynx width	295	388	290	276	312	210	165	188	132	143	223	173	145	-	245	240	245	261	223	229	237	132	388	231	20
Pseudohaptor length	1080	1473	1425	1246	1444	1120	797	806	827	731	1162	859	704	1154	1197	1128	1172	1191	1091	1140	1057	704	1473	1085.9	21
Pseudohaptor width	1050	1466	1329	1257	1435	1042	773	706	741	686	1122	815	667	1133	1159	1045	1118	1075	1119	1058	1009	667	1466	1038.33	21
Number sclerites rows of pseudohaptor	32	32	32	32	32	30	32	32	35	32	32	32	32	32	32	33	32	32	30	31	32	30	35	31.9524	21
Number sclerites of pseudohaptor	299	293	314	293	314	291	288	291	275	286	298	287	284	268	305	295	293	268	306	291	287	268	314	291.714	21
Number of testes	40	40	45	41	39	45	37	32	43	39	38	41	41	42	41	41	47	43	37	39	38	32	47	40.4286	21
Testes length (Average)	139.6	208.9	207.5	177.7	234.1	135.636	118.7	102	101.8	108.5	179.5	116.6	91.9	151	164.8	149.7	153.3	153.818	151.8	155.2	161.1	91.9	234.1	150.626	21
Testes width (Average)	128.1	213.1	171	167.6	205.5	153.727	118.1	115.6	98.8	114.6	125	137.6	80.2	134.6	128.1	138	122.5	145.091	139	125.6	143.9	80.2	213.1	138.368	21
Germarium length	293	412	343	267	361	290	169	-	-	-	214	140	104	-	258	183	231	163	199	267	124	104	412	236.353	17
Germarium width	159	352	149	250	174	223	198	178	150	-	283	180	160	-	280	223	236	269	255	171	263	149	352	218.579	19
Seminal receptacle length	178	283	283	278	294	187	175	105	104	-	-	-	-	-	255	173	178	201	170	179	148	104	294	199.438	16
Seminal receptacle width	156	246	241	240	221	147	143	114	98	-	-	-	-	-	176	152	198	180	124	169	155	98	246	172.5	16
Eggs length (without appendage)	248	-	218	328	322	335	-	-	-	-	-	-	265	-	381	-	239	268	-	260	298	218	381	287.455	11
Eggs length (including appendage)	345	-	345	450	428	442	-	-	-	-	-	-	358	-	587	-	347	401	-	366	403	345	587	406.545	11
Eggs width	67	-	79	85	74	56	-	-	-	-	-	-	86	-	113	-	67	71	-	72	71	56	113	76.4545	11
Anterior seminal vesicle	Small	Small	Small	Small	Small	Small	Large	Small	-	Equal	Equal	-	Small	Small	Small	Small	Small	Small	Large	Equal	Small
Posterior seminal vesicle	Large	Large	Large	Large	Large	Large	Small	Large	-	Equal	Equal	-	Large	Large	Large	Large	Large	Large	Small	Equal	Large
