# Supplementary material for: Two new species of Acanthocotyle Monticelli, 1888 (Monogenea: Acanthocotylidae), parasites of two deep-sea skates (Elasmobranchii: Rajiformes) in the South-East Pacific
Source: Parasit Vectors. 2019 Oct 30;12:512. doi: 10.1186/s13071-019-3756-5 (PMC6822475; doi:10.1186/s13071-019-3756-5)
Supplement: Supplementary file 2 — Additional file 2: Table S2. Summary of morphological and morphometric characteristics of the species of Acanthocotyle considered valid. [file 13071_2019_3756_MOESM2_ESM.xlsx]

## Sheet: Table S2
Additional file 2: Table S2. Summary of morphological and morphometric characteristics of the species of Acanthocotyle considered valid.
Species	A. elegans	A. greeni	A. gurgesiella	A. lobianchi	A. pacifica	A. patagonica	A. pugetensis	A. urolophi	A. verrilli	A. verrilli	A. verrilli	A. williamsi	A. imo n.sp.	A. atacamensis n. sp.
Authority	Monticelli, 1890	Macdonald & Llewellyn, 1980	Ñacari et al. 2017	Monticelli, 1888	Bonham & Guberlet, 1938	Kuznetsova, 1971	Bonham & Guberlet, 1938	Kearn et al. 2016	Goto, 1899	Price, 1938	Manter, 1926	Price, 1938	Present study	Present study
# studied specimens	not stated	9	10	not stated	20	10	12	9	1	2	1	not stated	21	21
Host	Raya clavata	Raja clavata	Gurgesiella furvescens	Raya clavata	Beringraja binoculata, Raja stellulata, Raja rhina	Bathyraja brachyurop, Bathyraja magellanica	Beringraja binoculata	Urolophus cruciatus	A skate	Leucoraja erinacea, R. clavata	Leucoraja erinacea	A skate	Amblyraja frerichsi	Bathyraja peruana
Type-locality	off Naples, Italia	off Plymouth, United Kindom	off Valparaiso, Chile	off Naples, Italia	Puget Sound, USA	Patagonian Shelf	Puget Sound, USA	off Tasmania, Australia	Cape Cod	Cape Cod (Goto, 1899); Canada (Staffford, 1904)	Coast of Maine	Bering Sea. Aleutian Island (Salt Island)	off Tocopilla Northern Chile	off Tocopilla Northern Chile
Total body length	2000 - 4000	2000 - 3000	3070 - 5720	3000 - 6000	3000 - 5700	5250 - 6330	750 - 1300	2380 – 4150	4000	3500 - 3890	3300	3700 - 4400	3418 - 8434	2571 - 7702
Body width max.			630 - 1180		1000 - 1700	1800 - 1870	230 - 430	720 – 1130	1500	1200 - 1300	930	1300 - 1600	512 - 1440	292 - 931
Body length/pseudohaptor diameter			4.37 - 5.10		3.33 - 4.07					2.73 - 2.86	2.4812		4.61 - 5.86	5.03 - 7.80
Pharynx length			110 - 330		389			200 - 274		190 - 290		320 - 400	163 - 354	186 - 346
Pharynx width			150 - 360		456	550 - 680 (diameter)		251 - 353		247 - 290			132 - 388	152 - 309
Pseudohaptor length			600 - 1100		900 - 1400			692 – 1263		1280 - 1360	1330		704 - 1473	487 - 1085
Pseudohaptor width	571 - 1148		640 - 1250	857 - 1714		1550 - 1700 (diameter)	300 - 530	662 – 1173		1280 - 1.360	1330	1200 - 1300	667 - 1466	416 - 1075
Number sclerite rows of pseudohaptor	20	20	36 - 40	20	40 - 47	38	20	32 - 37	34	30	32	20	30 - 35	28
Number of sclerites (range) in each row	4 - 8	5 -10		8 - 11	4 - 13					4 - 15		6 -10	30 - 35	6 -10
Number sclerites of pseudohaptor	139	140 - 150	201 - 331	211	280 - 410	175	208 - 227		387	-			268 - 314	186 - 240
Opening of the genital pore	Left	Right	Right	Left	Right	Left	Left	Right	Right	Right	Right	Right	Right	Right
Male genital aperture armed	No	Yes	Yes	No	Yes	Yes	No	No	No	No	No	No	No	No
Number of testes	27	12 - 18	28 - 43	36	34 - 68	76	7 - 9	40 - 70	37	~57	52	32 - 57	32 - 47	40 - 58
Germarium length			130 - 280										104 - 412	75 - 243
Germarium width			160 - 290		200 - 300								149 - 352	141 - 267
Vagina	Present	Absent	Not observed	Present	Absent	No clear	Absent	Absent	Present	Absent	Present	Absent	Not observed	Not observed
Seminal receptacle length			63										104 - 294	111 - 269
Seminal receptacle width	Absent	Present	52 - 64	Absent	0.05	Absent	Absent	Present	Present	Present	Present	Absent	98 - 246	103 - 216
Shape of the vitelline follicles		Discrete	Not discrete	Discrete	Not discrete	Not discrete	Not discrete	Discrete	Non discrete	Non discrete	Non discrete	Non discrete	Non discrete	Non discrete
Eggs length (including appendage)			Not observed		430 - 520	Not observed	120 - 170	0.15 aprox.	428				345 - 587	421 - 447
Eggs width					65 - 80		34 - 70		85	80		68	56 - 113	64 - 93
Eggs length (without appendage)					300 - 380					259		275	218 - 381	305 - 336
Appendage					130 - 140								93 - 206	111 - 116
Eggs bundle	Yes	Yes	No	Yes	No	Yes?	Yes	Yes		Yes		No	No	No
