# Supplementary material for: Two new species of Acanthocotyle Monticelli, 1888 (Monogenea: Acanthocotylidae), parasites of two deep-sea skates (Elasmobranchii: Rajiformes) in the South-East Pacific
Source: Parasit Vectors. 2019 Oct 30;12:512. doi: 10.1186/s13071-019-3756-5 (PMC6822475; doi:10.1186/s13071-019-3756-5)
Supplement: Supplementary file 3 — Additional file 3: Table S3. Acanthocotyle atacamensis n. sp. ex Bathyraja peruana McEachran & Miyake, 1984 (Rajiformes: Arhynchobatidae). Raw morphometric and meristic data. [file 13071_2019_3756_MOESM3_ESM.xlsx]

## Sheet: Table S3
Additional file 3: Table S3. Acanthocotyle atacamensis n. sp. ex Bathyraja peruana McEachran & Miyake, 1984 (Rajiformes: Arhynchobatidae ). Raw morphometric and meristic data.
Specimens	1	2	3	4	5	6	7	8	9	10	11	12	13	14	15	16	17	18	19	20	21	MIN	MAX	Average	n
Body total length	5691	5230	5357	4624	6528	3966	5859	6254	4665	5276	4890	4432	2571	3349	6157	5858	5507	7702	3874	3578	5459	2571	7702	5087	21
Body width max.	767	888	808	750	885	515	745	708	694	796	743	657	410	292	931	814	755	682	456	625	551	292	931	689.143	21
Body length/pseudohaptor diameter	5.56577	5.10742	5.43306	5.42087	6.19943	5.72708	6.62034	6.43085	5.93511	5.94144	5.22995	5.25741	5.29012	7.4175	5.70093	6.38822	6.25085	7.65226	5.53429	5.02528	7.80415	5.02528	7.80415	5.99678	21
Pharynx length	313	305	346	217	328	226	276	340	266	206	282	188	199	-	302	277	284	269	186	197	223	186	346	261.5	20
Pharynx width	258	309	265	260	298	191	228	265	235	167	198	219	152	-	308	253	273	224	201	191	187	152	309	234.1	20
Pseudohaptor length	1039	1028	1017	813	1037	735	870	1033	795	877	967	859	515	487	1085	938	877	1018	711	708	697	487	1085	862.19	21
Pseudohaptor width	1006	1020	955	893	1069	650	900	912	777	899	903	827	457	416	1075	896	885	995	689	716	702	416	1075	840.095	21
Number sclerites rows of pseudohaptor	28	28	28	28	28	28	28	28	28	28	28	28	28	28	28	28	28	28	28	28	28	28	28	28	21
Number sclerites of pseudohaptor	222	240	239	213	220	229	225	218	228	227	202	200	186	190	236	225	215	226	237	231	215	186	240	220.19	21
Number of testes	53	48	42	57	50	42	54	43	50	52	58	58	46	40	48	52	56	47	45	49	50	40	58	49.5238	21
Testes length (Average)	142.2	136.7	152.429	123.9	177.6	111	144.7	120	99	123.7	128.4	111.75	73.875	70.4	150.7	156.3	94.4	169	87	102.1	81.125	70.4	177.6	121.728	21
Testes width (Average)	107.9	113.8	130.714	106	129.3	102.6	101.1	114	94.7778	102.9	84.6	86.0833	59.125	40.8	107.6	104.7	65.4	79.9	68.125	84.6	52.25	40.8	130.714	92.2036	21
Germarium length	171	164	162	123	243	136	138	194	153	192	129	139	-	-	170	186	234	197	97	75	125	75	243	159.368	19
Germarium width	263	239	233	187	234	169	172	200	202	247	195	176	-	-	230	267	160	221	141	171	170	141	267	204.053	19
Seminal receptacle length	231	234	193	154	269	169	204	-	206	-	111	148	-	-	199	219	177	257	-	150	169	111	269	193.125	16
Seminal receptacle width	196	174	139	114	216	142	166	-	165	-	118	119	-	-	160	163	130	146	-	151	103	103	216	150.125	16
Eggs length (without appendage)	305	-	-	-	-	-	-	-	-	-	-	-	-	-	-	-	-	336	-	-	-	305	336	320.5	2
Eggs length (including appendage)	421	-	-	-	-	-	-	-	-	-	-	-	-	-	-	-	-	447	-	-	-	421	447	434	2
Eggs width	93	-	-	-	-	-	-	-	-	-	-	-	-	-	-	-	-	64	-	-	-	64	93	78.5	2
Anterior seminal vesicle	Large	Large	Small	Small	Large	Small	Small	Small	Small	Small	Small	Small	-	-	Equal	Small	Small	Small	-	-	Small
Posterior seminal vesicle	Small	Small	Large	Large	Small	Large	Large	Large	Large	Large	Large	Large	-	-	Equal	Large	Large	Large	-	-	Large
