# Supplementary material for: Two new species of Acanthocotyle Monticelli, 1888 (Monogenea: Acanthocotylidae), parasites of two deep-sea skates (Elasmobranchii: Rajiformes) in the South-East Pacific
Source: Parasit Vectors. 2019 Oct 30;12:512. doi: 10.1186/s13071-019-3756-5 (PMC6822475; doi:10.1186/s13071-019-3756-5)
Supplement: Supplementary file 4 — Additional file 4: Table S4. Code for recorded species of Acanthocotyle as shown in Fig. 7. Host species, family and order plus geographical record and authority are also given. [file 13071_2019_3756_MOESM4_ESM.xlsx]

## Sheet: Table S4
Additional file 4: Table S4. Code for recorded species of Acanthocotyle as shown in Figure 7. If more than one record is available for the same species, host and locality, the older was included.
Code	Species	Host	Order	Family	Locality	Reference
1	Acanthocotyle williamsi	Unidentified skate	Rajiformes?		Bering Sea. Aleutian Island (Salt Island)	Price, E. W. (1938). North American monogenetic trematodes. II. The families Monocotylidae, Microbothriidae, Acanthocotylidae and Udonellidae (Capsaloidea). Journal of the Washington Academy of Sciences, 28(3), 109-126.
2	Acanthocotyle pacifica	Beringraja binoculata (Girard, 1855)(= Raja binoculata)	Rajiformes	Rajidae	Puget Sound, USA	Bonham, K., & Guberlet, J. E. (1938). Ectoparasitic Trematodes of Puget Sound Fishes Acanthocotyle. American Midland Naturalist, 590-602.
3	Acanthocotyle pacifica	Raja rhina Jordan & Gilbert, 1881	Rajiformes	Rajidae	Puget Sound, USA	Love, M.S., & and Moser, M. (1983). A checklist of Parasites of California, Oregon and Washington Marine and Estuarine Fishes. NOAA Tecnical Reports NMFS SSRF-777, 576 pp
4	Acanthocotyle pacifica	Raja stellulata Jordan & Gilbert, 1880	Rajiformes	Rajidae	Puget Sound, USA	Love, M.S., & and Moser, M. (1983). A checklist of Parasites of California, Oregon and Washington Marine and Estuarine Fishes. NOAA Tecnical Reports NMFS SSRF-777, 576 pp
5	Acanthocotyle pacifica	Beringraja binoculata (Girard, 1855)(= Raja binoculata)	Rajiformes	Rajidae	Friday Harbour Washington, USA	Robinson, E. S. (1961). Some monogenetic trematodes from marine fishes of the Pacific. Transaction American Microsocpical Society 80:235-266
6	Acanthocotyle pacifica	Raja rhina Jordan & Gilbert, 1880	Rajiformes	Rajidae	Friday Harbour Washington, USA	Robinson, E. S. (1961). Some monogenetic trematodes from marine fishes of the Pacific. Transaction American Microsocpical Society 80:235-266
7	Acanthocotyle pugetensis	Beringraja binoculata (Girard, 1855)(= Raja binoculata)	Rajiformes	Rajidae	Friday Harbour Washington, USA	Robinson, E. S. (1961). Some monogenetic trematodes from marine fishes of the Pacific. Transaction American Microsocpical Society 80:235-266
8	Acanthocotyle pugetensis	Beringraja binoculata (Girard, 1855)(= Raja binoculata)	Rajiformes	Rajidae	off San Francisco, California, USA	Crane, J.W. (1972). Systematic and new species of Marine Monogenea from California. The Wasman Journal of Biology 30:109-166
9	Acanthocotyle verrilli	Unidentified skate	Rajiformes?		Cape Cod, USA	Goto, S. (1899). Notes on some exotic species of ectoparasitic trematodes. Journal of the College of Science, Imperial University, Tokyo, 12, 263–295.
10	Acanthocotyle verrilli	Leucoraja erinacea (Mitchill, 1825)(= Raja erinacea)	Rajiformes	Rajidae	Coast of Maine, USA	Manter, H. W. (1926). Some North American fish trematodes, 10. Illinois biological monographs; v. 10, no. 2.
11	Acanthocotyle verrilli	Amblyraja radiata (Donovan, 1808)(= Raja radiata)	Rajiformes	Rajidae	off Newfoundland, Canada	Threlfall, W. (1969). Some Parasites frorn Elasmobranchs in Newfoundland. Journal Fisheries Research Board Canada 1969 26:805-811
12	Acanthocotyle verrilli	Amblyraja radiata (Donovan, 1808)(= Raja radiata)	Rajiformes	Rajidae	Continental slope between northern Norway and Spitsbergen	Rokicki,J., Bjelland, O., & Berland, B. (2001) Some helminth and copepod parasites of three rajid species from the continental slope of the north-eastern Norwegian Sea. Acta Parasitologica, 46 (1): 12–17
13	Acanthocotyle grenii	Raja clavata Linnaeus, 1758	Rajiformes	Rajidae	off Plymouth, United Kingdom	MacDonald, S., & Llewellyn, J. (1980). Reproduction in Acanthocotyle Greeni n. sp.(Monogenea) from the Skin of Raia Spp. at Plymouth. Journal of the Marine Biological Association of the United Kingdom, 60(1), 81-88.
14	Acanthocotyle lobianchi	Raja clavata Linnaeus, 1758	Rajiformes	Rajidae	off Naples, Italy	Monticelli, F. S. (1899). Il genere Acanthocotyle. Archives de Parasitologie, 2, 75–120
15	Acanthocotyle lobianchi	Bathyraja brachyurops (Fowler, 1910)(= Raja brachyurops)	Rajiformes	Rajidae	off Plymouth, United Kingdom	Llewellyn, J., Green, J. E., & Kearn, G. C. (1984). A check-list of monogenean (platyhelminth) parasites of Plymouth hosts. Journal of the Marine Biological Association of the United Kingdom, 64(4), 881-887.
16	Acanthocotyle lobianchi	Raja microocellata Montagu, 1818	Rajiformes	Rajidae	off Plymouth, United Kingdom	Llewellyn, J., Green, J. E., & Kearn, G. C. (1984). A check-list of monogenean (platyhelminth) parasites of Plymouth hosts. Journal of the Marine Biological Association of the United Kingdom, 64(4), 881-887.
17	Acanthocotyle lobianchi	Raja clavata Linnaeus, 1758	Rajiformes	Rajidae	off Plymouth, United Kingdom	Llewellyn, J., Green, J. E., & Kearn, G. C. (1984). A check-list of monogenean (platyhelminth) parasites of Plymouth hosts. Journal of the Marine Biological Association of the United Kingdom, 64(4), 881-887.
18	Acanthocotyle lobianchi	Raja montagui Fowler, 1910	Rajiformes	Rajidae	off Plymouth, United Kingdom	Llewellyn, J., Green, J. E., & Kearn, G. C. (1984). A check-list of monogenean (platyhelminth) parasites of Plymouth hosts. Journal of the Marine Biological Association of the United Kingdom, 64(4), 881-887.
19	Acanthocotyle lobianchi	Leucoraja naevus (Müller & Henle, 1841) (= Raja naevus)	Rajiformes	Rajidae	off Plymouth, United Kingdom	Llewellyn, J., Green, J. E., & Kearn, G. C. (1984). A check-list of monogenean (platyhelminth) parasites of Plymouth hosts. Journal of the Marine Biological Association of the United Kingdom, 64(4), 881-887.
20	Acanthocotyle elegans	Raja clavata Linnaeus, 1758	Rajiformes	Rajidae	off Plymouth, United Kingdom	Llewellyn, J., Green, J. E., & Kearn, G. C. (1984). A check-list of monogenean (platyhelminth) parasites of Plymouth hosts. Journal of the Marine Biological Association of the United Kingdom, 64(4), 881-887.
21	Acanthocotyle elegans	Raja clavata Linnaeus, 1758	Rajiformes	Rajidae	off Naples, Italy	Monticelli, F. S. (1899). Il genere Acanthocotyle. Archives de Parasitologie, 2, 75–120
22	Acanthocotyle sp.	Raja clavata Linnaeus, 1758	Rajiformes	Rajidae	off Plymouth, United Kingdom	Baylis, H. A., & Jones, E. I. (1933). Some records of parasitic worms from marine fishes at Plymouth. Journal of the Marine Biological Association of the United Kingdom, 18(2), 627-634.
23	Acanthocotyle sp.	Narcine maculata (Shaw, 1804) (= Raja maculata)	Torpediniformes	Narcinidae	off Plymouth, United Kingdom	Baylis, H. A., & Jones, E. I. (1933). Some records of parasitic worms from marine fishes at Plymouth. Journal of the Marine Biological Association of the United Kingdom, 18(2), 627-634.
24	Acanthocotyle sp.	Raja microocellata Montagu, 1818	Rajiformes	Rajidae	Atlantic continental shelf off the mounth of the estuary of Muros-Noia	Álvarez, M. F., Leiro, J. M., & Sanmartín, M. L. (2006). Macroparasites of five species of ray (genus Raja) on the northwest coast of Spain. Diseases of aquatic organisms, 70(1-2), 93-100.
25	Acanthocotyle sp.	Bathyraja brachyurops (Fowler, 1910)(= Raja brachyurops)	Rajiformes	Rajidae	Atlantic continental shelf off the mounth of the estuary of Muros-Noia	Álvarez, M. F., Leiro, J. M., & Sanmartín, M. L. (2006). Macroparasites of five species of ray (genus Raja) on the northwest coast of Spain. Diseases of aquatic organisms, 70(1-2), 93-100.
26	Acanthocotyle imo n.sp.	Amblyraja frerichsi Krefft, 1968	Rajiformes	Rajidae	off Tocopilla, Chile	This study
27	Acanthocotyle atacamensis n.sp.	Bathyraja peruana McEachran & Miyake, 1984	Rajiformes	Arhynchobatidae	off Tocopilla, Chile	This study
28	Acanthocotyle gurgesiella	Gurgesiella furvescens de Buen, 1959	Rajiformes	Rajidae	off Valparaiso, Chile	Ñacari, L. A., Sepulveda, F. A., Escribano, R., & Oliva, M. E. (2018). Acanthocotyle gurgesiella n. sp.(Monogenea: Acanthocotylidae) from the deep-sea skate Gurgesiella furvescens (Rajidae) in the south-eastern Pacific. Journal of helminthology, 92(2), 223-227.
29	Acanthocotyle patagonica	Bathyraja brachyurops (Fowler, 1910)(= Raja brachyurops)	Rajiformes	Arhynchobatidae	Patagonian Shelf	Kuznetsova, E. G. (1971). The monogenetic trematodes of cartilaginous fish of the Patagonian Shelf of the Atlantic Ocean. Trudy Uprk Kadrov i Uchenykh Zavedenii Ministerstva Rybnogo Khozyaistva SSR, 26, 12-21.
30	Acanthocotyle sp.	Sympterygia bonapartii Müller & Henle (1841)	Rajiformes	Arhynchobatidae	off Puerto Deseado, Argentina	Irigoitia, M. M., Incorvaia, I. S., & Timi, J. T. (2017). Evaluating the usefulness of natural tags for host population structure in chondrichthyans: Parasite assemblages of Sympterygia bonapartii (Rajiformes: Arhynchobatidae) in the Southwestern Atlantic. Fisheries Research, 195, 80-90.
31	Acanthocotyle urolophi	Urolophus cruciatus (Lacepède, 1804)	Myliobatiformes	Urolophidae	off Tasmania, Australia	Kearn, G., Whittington, I., Chisholm, L., & Evans-Gowing, R. (2016). A new species of Acanthocotyle Monticelli, 1888 (Platyhelminthes: Monogenea: Acanthocotylidae) from the ventral skin of the banded stingaree, Urolophus cruciatus (Lacépède, 1804), from Tasmania, Australia. Acta parasitologica, 61(3), 607-613.
	Acanthocotyle williamsi *	Reinhardtius hippoglossoides	Pleuronectiformes	Pleuronectidae	Bering Sea	Wierzbicka J, Piasecki W. (2000) Redescription of Pseudacanthococtyla williamsi (Price, 1938) (Monogenea) from Greenland halibut,Reinhardtius hippoglossoides(Walbaum, 1792). Acta Ichthyol. Piscat. 30: 93-98
	Acanthocotyle williamsi *	Sebastes alutus	Scorpaeniformes	Sebastidae	Northeastern Pacific	Sekerak AD, Arai HP (1972) Helminths of Sebastes alutus (Pisces: Teleostei). Can. J. Zool. 51 : 475477 from the northeastern Pacific
	* = as Pseudacanthocotyla williamsi, not included in Figure 7
